# Supplementary material for: Assassin snails (Anentome helena) as a biological model for exploring the effects of individual specialisation within generalist predators
Source: PLoS One. 2022 Mar 14;17(3):e0264996. doi: 10.1371/journal.pone.0264996 (PMC8920249; doi:10.1371/journal.pone.0264996)
Supplement: S1 Table — Note that the number of replicates differs per treatment, the number of replicates per treatment can be found in Fig 2. (CSV) [file pone.0264996.s002.csv]

	Ramshorn	Trumpet	Pond	Quilted melania
1214	98	10	45	13
1322	18	12	50	84
2222	52	13	71	1
2141	71	102	6	32
4211	29	6	19	29
